# Supplementary material for: Analysis of Gene, Environment, and Sex Interaction in the Development of Autistic-like Phenotype in Mice
Source: Int J Mol Sci. 2026 Mar 11;27(6):2566. doi: 10.3390/ijms27062566 (PMC13026612; doi:10.3390/ijms27062566)
Supplement: Supplementary file 1 [file ijms-27-02566-s001.zip]

Archive with 1 entries (1 files):
- ijms-4151721-supplementary.pdf
